# Supplementary material for: Community-level cohesion without cooperation
Source: eLife. 2016 Jun 16;5:e15747. doi: 10.7554/eLife.15747 (PMC4946899; doi:10.7554/eLife.15747)
Supplement: Supplementary file 2. — DOI: http://dx.doi.org/10.7554/eLife.15747.009 [file elife-15747-supp2.zip]

Archive with 34 entries (34 files):
- epsSweepData_eps=5.62341e-05_seeds=10_tries=10.mat
- ksubsets_3pools_eps=0.001_seed=3_choose_4_out_of_random_50_choiceSeed=0_quadN=11_pairsN=500.mat
- ksubsets_eps=0.001_seed=3_choose_4_out_of_random_50_choiceSeed=0.mat
- ksubsets_eps=0.1_seed=3_choose_4_out_of_random_50_choiceSeed=0.mat
- Cartoon_Fig4_H.bmp
- adjustSizes.m
- compete.m
- equilibrateCommunity.m
- evaluateDerivatives.m
- findEquilibriumSmart.m
- findInvaders.m
- fullDynamicalSimulation.m
- getCommunityFitness.m
- getRank.m
- init.m
- RUN_ME.m
- scoreOverlap.m
- weightedMedian.m
- epsSweepData_eps=0.0001_seeds=10_tries=10.mat
- epsSweepData_eps=0.001_seeds=10_tries=10.mat
- epsSweepData_eps=0.01_seeds=10_tries=10.mat
- epsSweepData_eps=0.1_seeds=10_tries=10.mat
- epsSweepData_eps=0.000177828_seeds=10_tries=10.mat
- epsSweepData_eps=0.00177828_seeds=10_tries=10.mat
- epsSweepData_eps=0.0177828_seeds=10_tries=10.mat
- epsSweepData_eps=0.000316228_seeds=10_tries=10.mat
- epsSweepData_eps=0.00316228_seeds=10_tries=10.mat
- epsSweepData_eps=0.0316228_seeds=10_tries=10.mat
- epsSweepData_eps=0.000562341_seeds=10_tries=10.mat
- epsSweepData_eps=0.00562341_seeds=10_tries=10.mat
- epsSweepData_eps=0.0562341_seeds=10_tries=10.mat
- epsSweepData_eps=1.77828e-05_seeds=10_tries=10.mat
- epsSweepData_eps=1e-05_seeds=10_tries=10.mat
- epsSweepData_eps=3.16228e-05_seeds=10_tries=10.mat
