# Supplementary material for: Community-level cohesion without cooperation
Source: eLife. 2016 Jun 16;5:e15747. doi: 10.7554/eLife.15747 (PMC4946899; doi:10.7554/eLife.15747)
Supplement: Supplementary file 2. — DOI: http://dx.doi.org/10.7554/eLife.15747.009 [file elife-15747-supp2.zip › adjustSizes.m]

function adjustSizes(ax, lineWidth, fntSize)
if nargin<2
    lineWidth = 1;
end
if nargin<3
    fntSize = 14;
end

set(ax,'FontSize', fntSize);
set(ax,'LineWidth', lineWidth);
set(get(ax,'Title'),'FontSize', fntSize);
set(get(ax,'XLabel'),'FontSize', fntSize);
set(get(ax,'YLabel'),'FontSize', fntSize);
end
