# Supplementary material for: Community-level cohesion without cooperation
Source: eLife. 2016 Jun 16;5:e15747. doi: 10.7554/eLife.15747 (PMC4946899; doi:10.7554/eLife.15747)
Supplement: Supplementary file 2. — DOI: http://dx.doi.org/10.7554/eLife.15747.009 [file elife-15747-supp2.zip › evaluateDerivatives.m]

function dydt = evaluateDerivatives(abd, prop, minAbd)
% extra option: do not let anyone's abundance fall below minAbd
totalEnzyme = prop.enzymesInSpecies' * abd + prop.offset;
totalEnzyme = max(totalEnzyme,1e-4);
% capacity of an enzyme: if it is a negative integer, it refers to another
% enzyme (capacity = total presence of that enzyme)
capacity = prop.capacity;
harvest = capacity ./ totalEnzyme;
dPhi = prop.enzymesInSpecies * harvest - prop.cost;
dydt = abd.*dPhi;
if nargin>2
    % for types with abundance below minAbd, only allow positive derivative
    lowAbd = abd<minAbd;
    dydt(lowAbd & dydt<0)=0;
end
end
