# Supplementary material for: Community-level cohesion without cooperation
Source: eLife. 2016 Jun 16;5:e15747. doi: 10.7554/eLife.15747 (PMC4946899; doi:10.7554/eLife.15747)
Supplement: Supplementary file 2. — DOI: http://dx.doi.org/10.7554/eLife.15747.009 [file elife-15747-supp2.zip › scoreOverlap.m]

function score = scoreOverlap(present1, present2, presentMerge)
common = sum(present1 & present2);
overlap1 = sum(present1 & presentMerge);
overlap2 = sum(present2 & presentMerge);
score = ((overlap1-common)-(overlap2-common))/(sum(presentMerge)-common);

% score = difference of successfl fractions
