# Supplementary material for: Community-level cohesion without cooperation
Source: eLife. 2016 Jun 16;5:e15747. doi: 10.7554/eLife.15747 (PMC4946899; doi:10.7554/eLife.15747)
Supplement: Supplementary file 2. — DOI: http://dx.doi.org/10.7554/eLife.15747.009 [file elife-15747-supp2.zip › weightedMedian.m]

function wMedian = weightedMedian(v,w)
% v = values, w = weights

v = v(:);
w = w(:);
w = w/sum(w);

[v, ord] = sort(v);
w = w(ord);

sumVec = cumsum(w);

medianInd = find(sumVec>0.5,1, 'first');
wMedian = v(medianInd);
